# Supplementary material for: Proteome Analysis of Whole-Body Responses in Medaka Experimentally Exposed to Fish-Killing Dinoflagellate Karenia mikimotoi
Source: Int J Mol Sci. 2021 Oct 27;22(21):11625. doi: 10.3390/ijms222111625 (PMC8583777; doi:10.3390/ijms222111625)
Supplement: Supplementary file 1 [file ijms-22-11625-s001.zip]

Archive with 1 entries (1 files):
- ijms-1402897-supplementary.pdf
